# Supplementary material for: Synthesis of Si/Fe2O3-Anchored rGO Frameworks as High-Performance Anodes for Li-Ion Batteries
Source: Int J Mol Sci. 2021 Oct 13;22(20):11041. doi: 10.3390/ijms222011041 (PMC8539548; doi:10.3390/ijms222011041)
Supplement: Supplementary file 1 [file ijms-22-11041-s001.zip]

Archive with 1 entries (1 files):
- ijms-1382443-SI.pdf
